# Supplementary material for: Seasonal Variability of Volatile Components in Calypogeia integristipula
Source: Molecules. 2023 Oct 26;28(21):7276. doi: 10.3390/molecules28217276 (PMC10649560; doi:10.3390/molecules28217276)
Supplement: Supplementary file 1 [file molecules-28-07276-s001.zip]

Archive with 1 entries (1 files):
- molecules-2618251-supplementary.pdf
